# Supplementary material for: FOXO1 enhances CAR T cell stemness, metabolic fitness and efficacy
Source: Nature. 2024 Apr 10;629(8010):201–10. doi: 10.1038/s41586-024-07242-1 (PMC11062918; doi:10.1038/s41586-024-07242-1)
Supplement: Supplementary file 4 — Source Data for Figs. 1–3 and 5 and Source Data Extended Data Figs. 1–5, 7–9 and 13 [file 41586_2024_7242_MOESM4_ESM.xlsx]

## Sheet: Fig. 1
Fig. 1b
MC38-Her2 (tumor area mm2)
Days	Untreated												Control										Tcf7											Foxo1-ADA											Id3
0	12.478	12.4218	9.6664	19.5418	16.095	16.368	9.0872	12.8832	13.5884	5.456	13.356	17.1288	12.7534	15.9137	12.2211	16.3878	8.3576	10.082	10.0044	16.089	10.2364	22.466	8.2754	15.5372	11.6883	10.8875	16.6452	12.96	12.705	7.9927	7.3152	12.2451	16.065	14.7325	15.3665	16.744	17.632	8.2296	10.9561	11.993	8.0549	11.1134	16.125	9.1025	14.7456	11.3094	8.228	15.0495	11.1672
2	14.1662	21.2715	20.176	27.8928	23.4475	21.4802	9.1168	20.8896	29.5656	15.5979	22.5816	22.306	27.7865	26.918	13.9812	20.0583	19.291	16.4802	22.6177	18.8266	13.7826	21.9837	11.3834	21.294	13.3743	6.975	17.719	14.4156	14.8944	22.1229	10.943	13.4463	28.2975	20.176	19.62	20.8012	21.1233	10.1752	14.4231	20.2825	6.75	11.826	18.9036	11.359	24.7506	17.472	12.1047	11.2914	14.755
5	24.96	24.076	49.028	45.1214	48.7971	29.799	21.4812	30.5116	28.2816	16.356	20.709	17.2983	23.1985	45.0519	23.0391	38.3748	28.5789	23.754	16.1195	18.7537	8.8486	26.4836	17.5559	37.14	11.5087	7.14	37.908	11.544	15.0842	21.4514	15.162	18.785	36.1665	12.1604	8.804	19.9368	19.09	17.4528	20.9032	8.6625	5.4093	16.716	17.7372	14.7312	30.36	24.8482	5.548	21.924	10.521
7	40.3678	28.0937	57.9073	42.7638	59.5664	46.1013	43.8368	46.4	48.033	28.7168	31.0752	29.8034	30.523	50.553	23.562	54.9032	49.192	40.2624	22.8516	28.9391	15.8692	41.6259	15.6883	46.332	11.3328	6.575	37.008	16.425	18.4125	31.4699	12.4261	22.834	40.4004	14.5866	2.6565	32.0616	32.505	23.664	24.4927	7.3432	3.8415	19.451	19.3887	8.5918	47.5956	41.741	3.9004	34.6896	15.888
9	54.2728	33.7716	85.1598	42.1652	77.6792	8.65	56.4543	67.0933	58.996	34.921	33.428	34.1496	47.8536	81.9264	35.52	79.4278	63.7974	53.5224	29.0474	38.7651	19.0854	51.328	21.165	75.2988	20.1334	12.1401	52.6812	25.482	28.2816	41.2248	15.3224	36.1779	54.462	20.3056	2.0655	47.4639	40.5475	38.64	37.0656	12.4974	4.7912	25.5824	20.844	11.9925	69.2368	73.556	5.35	60.0096	23.7834
12	93.7314	73.6437	133.518	66.2496	109.49	79.1259	89.1089	89.9886	92.3448	46.5003	32.118	44.7216	127.56	107.311	47.5659	132.735	119.322	74.5875	44.7616	52.325	27.4576	80.0349	25.8792	117.426	32.0845	17.5872	77.4576	37.5418	44.6336	60.4969	28.865	35.9271	105.88	32.389	0	73.4048	61.6938	46.9982	52.2655	19.008	9.0072	44.6814	32.5897	25.002	101.052	89.0274	9.0771	105.332	42.84
Fig. 1c
E0771-Her2 (tumor area mm2)
Days	Untreated																	Control																		Tcf7
0	32.7624	26.3302	25.8112	20.3886	20.1152	12.7786	35.6184	21.505	15.288	21.321	14.88	10.3012	18.3148	18.564	21.9432	21.413	14.96	32.6628	26.5259	25.6824	20.7536	19.448	13.1705	15.4462	34.9968	21.608	20.9235	14.5494	4	21.34	15.1125	25.8778	23.5276	18.6399	17.9725	31.6224	26.5408	24.84	20.8362	18.1917	14.72	17.7072	14.0609	22.8195	19.4322	4	23.968	17.85	21.1968
2	39.627	42.85	37.4706	40.0094	31.1139	29.2105	39.0978	23.7069	29.5311	27.0216	52.0344	15.9249	29.6564	25.8123	28.6076	39.5065	26.0221	36.708	34.438	35.2504	30.4606	17.892	23.4144	24.6402	35.6824	36.8082	29.0472	19.747	18.1076	23.9904	32.7574	29.3604	40.64	37.169	32.5352	28.8762	35.0244	22.2423	24.178	39.4065	30.0172	16.3624	15.4275	21.804	16.6762	12.4656	14.45	22.7076	23.433
5	54.8464	49.231	50.5442	52.947	41.3952	47.2623	59.2059	25.2224	39.9625	33.796	52.0344	21.6361	47.3368	48.4415	43.512	43.6912	31.2984	47.9144	44.8512	38.7776	43.5664	24.2015	28.9795	20.6824	52.3928	40.0653	24.1462	20.492	22.0059	36.417	35.76	37.8252	58.0038	43.0056	25.2736	34.8864	47.6861	22.5138	26.4321	36.146	31.9716	18.585	14.3225	25.92	20.6769	11.078	10.004	23.7521	22.113
7	84.69	45.7688	65.403	49.4955	77.1847	32.0327	59.6472	73.7732	55.7323	69.7383	51.0378	66.4222	68.125	52.0659	42.2139	54.02	42.38	63.4535	48.7528	41.2148	42.9454	15.2028	27.2844	22.0604	67.4576	41.5593	17.64	27.5942	22.5141	31.0303	41.4936	50.0864	55.842	41.223	33.3084	32.4324	39.2238	17.763	25.9981	32.9038	23.8205	16.92	4	25.8258	13.8666	15.3153	9.7088	19.27	14.144
9	114.312	52.2625	70.9735	56.592	94.9395	33.3645	86.6134	76.896	78.7049	86.372	60.6672	79.43	99.0792	55.3175	36.7104	60.83	39.1104	81.5181	60.819	55.594	57.164	29.7507	33.6296	24.0555	86.1432	46.176	10.4228	27.7728	23.352	25.0056	51.8752	53.36	60.099	49.3688	35.7192	38.9025	33.7938	19.992	39.2124	42.254	22.3054	13.86	6.776	21.0312	10.676	13.3556	13.3556	25.6434	15.6948
[truncated: 40 more columns]

## Sheet: Fig. 2
Fig. 2a
Control										Tcf7										Foxo1-_x000D_ADA										Id3
38.5	47.2	35.6	27.7	11.4	18.1	9.56	25.7	5.84	33	63.8	24.2	45.9	60.3	24.5	17.1	24.1	69.7	55.2	68.7	92.9	30.3	54	58.5	10.6	50	46	39.4	69.8	83.8	16.2	87.5	73.7	85.9	26.5	23	8.61	37.2	26.2	8.31
Fig. 2b
	Control												Tcf7												Foxo1-_x000D_ADA												Id3
2+	60	67.8	59	44.9	22.27	41.97	33.78	12.78	37.8	8.03	86.3	31.64	78.4	42.78	89.5	66.1	77.5	39.07	21.79	28.49	37.28	76	64.6	74	95.7	45.97	70.2	75.3	25.42	95	65.3	54.9	51	70.97	71.85	89.6	26.83	93.6	89.4	91.5	42.91	73.8	38.67	15.3	50	39.85	15.88	73.6
1	26	21	27.4	28.2	26.1	36.4	30.5	24.2	32	25.5	8.48	38.9	15.9	30	8.77	25.2	15.2	27.9	25.7	45.1	29	16.1	21.4	18	3.15	30.2	21.2	18.6	29.6	4.29	22.7	28.5	26.8	18.9	8.46	8.28	30.2	4.81	10.5	6.65	32.3	16.4	34.5	20.4	30.4	30.1	18.7	16.5
0	14	11.3	13.6	27	51.6	21.6	35.7	63.1	30.2	66.5	5.28	29.4	5.68	27.3	1.75	8.7	7.31	33	52.6	26.4	33.7	7.87	13.9	7.99	1.17	24	8.5	6.15	44.9	0.61	11.9	16.7	22.2	10.3	19.7	2.2	42.9	1.57	0.038	1.79	24.8	9.83	27	64.3	19.7	30.1	65.4	9.89
Fig. 2c
Days	Untreated							Control + anti-IFN				Foxo1-ADA + anti-IFN				Control + 2A3			Foxo1-ADA + 2A3
0	9.9	9.7328	13.88	13.9093	25.7307	16.5426	38.08	25.6434	9.9534	14.2072	13.7317	10.8618	17.0982	13.3224	14.455	14.6856	12.3968	15.8194	15.768	11.934	11.934
2	12.4968	9.815	15.873	22.725	49.2219	21.9538	15.478	33.9192	18.1653	21.9382	18.1536	15.2431	19.3404	21.9744	67.32	26.6208	16.744	22.1752	16.5669	8.4677	5.6862
5	20.0598	11.8374	13.8546	39.7862	67.8044	36.735	61.5888	46.0428	28.0328	27.2912	24.983	18.7596	19.9656	45.0241	68.068	23.1012	28.4658	42.816	25.1262	2.9535	3.996
7	27.7628	18.105	15.9558	50.22	88.7516	51.5632	94.2885	52.5	39.36	44.2931	39.8592	25.8885	34.9272	66.5775	92.0025	24.495	38.9256	54.8034	32.5625	0	0
9	33.4375	22.4595	19.4256	111.116	110.19	59.231	116.09	69.5871	54.8449	85.1656	53.128	39.1685	53.4668	102.403	134.371	39.24	47.7411	84.6618	58.7516	0	0
Fig. 2e
Normalized MDR MFI
Control								Tcf7										Foxo1-_x000D_ADA								Id3
1.03512	1.07024	0.898537	0.996098	1.27716	0.619074	1.33024	0.88864	2.02537	1.01366	1.74049	2.05756	1.19122	4.25422	4.77576	5.40475	2.70557	6.46127	1.24976	1.7922	0.974634	1.32976	3.37133	3.70197	3.44008	4.84387	1.80683	4.04098	2.29463	3.50537	1.5278	0.908786	1.02582	1.10225	0.963147	0.946519	0.672156
Normalized MG MFI
Control								Tcf7										Foxo1-_x000D_ADA								Id3
1.05785	0.958678	1.07989	0.910927	1.17641	0.738394	1.16221	0.922993	2.11203	1.34803	2.5932	2.62259	1.60882	3.29984	2.90661	2.88367	3.37411	4.58766	1.03581	1.4472	1.05785	1.43618	2.4249	2.23375	2.81813	3.81868	1.38476	2.75115	1.75941	3.17355	1.19376	0.960131	1.02239	1.0639	0.943747	0.893501	0.748225
Fig. 2g
NT							Control						Tcf7								Foxo1-_x000D_ADA							Id3
0.03195	0.000429	0.01264	6.71e-05	3.69e-05	8.2e-05	0.00965	0.02108	0.07274	0.01023	0.13193	0.01849	0.000308	0.12735	0.2514	0.50253	0.02435	0.58034	0.53031	1.70531	1.56192	0.15888	0.20841	0.09124	1.43873	0.68701	1.1483	1.19888	0.05105	0.14009	0.02274	0.66391	1.32319	0.93639	0.93487
Fig. 2h
Control					Tcf7								Foxo1-ADA								Id3
0.1131	0.4662	0.0581	0.4644	0.062	0.7806	1.5126	2.992	0.1572	2.3549	2.0227	6.8313	5.9049	0.7699	1.3782	0.5618	0.126	5.7387	2.7169	4.3366	4.2446	0.185	0.932	0.1346	2.6994	5.6755	4.0559	3.9323
Fig. 2i
	dLN											NdLN
Control	0.109794	0.0105335	0.0744945	0.51906	0.204676	0.0133646	0.504951	0.0175004	0.108825	0.453576	0	0.000208171	0.0746172	0.0452757	0.00107105	0.0186586	0.0416527	0.000208171	0.0746172	0.0452757	0.00107105	0.0186586
FOXO1-ADA	0.993141	2.49189	1.44019	0.059858	0.225821	0.194226	1.09997	0.60675	1.76448	0.531717	0.653202	0.00681537	0.0310764	0.000623851	0.000507778	0.0503812	0.00681537	0.0011309	0.0310764	0.000623851	0.000507778	0.0503812
Fig. 2j
Control			Tcf7			Foxo1-ADA			Id3
%IFNg+TNF+	Counts (10^5)		%IFNg+TNF+	Counts (10^5)		%IFNg+TNF+	Counts (10^5)		%IFNg+TNF+	Counts (10^5)
18.1	1.48903		17.1	0.08598		50	1.43873		23	0.66391
25.7	0.13193		24.1	0.11968		46	0.68701		8.61	0.0091
33	0.000308		27.5	0.58034		39.4	0		37.2	1.32319
14.6	0.09787		69.7	0.53031		69.8	0.00643		26.2	0.93639
14	0		55.2	1.70531		68.6	1.1483		8.31	0.00553
17.1	0.01113		68.7	1.56192		83.8	1.19888		66.5	0.93487
24.8	0.18115		63.8	0.12735		88.9	0.15888		20.7	0.000309
25.6	0		77.7	0.2514		21.1	0.000171		84.7	0.05105
10.5	0.04771		45.9	0.50253		49.1	0.20841		71.8	0
			60.3	0.02435		53.3	0.09124		83.9	0.14009
			24.5	7.89e-05		10.5	0.00184		32.1	0.000153
						80	0.02901		60.1	0.02274
						11.6	0.00125
						80.6	0.05234
						25.5	0.08734
						70.6	0.30208
						4.5	0.000285
						26.9	0.18951

## Sheet: Fig. 3
Fig. 3b
	Donor 1				Donor 2				Donor 3
	Control	TCF7	FOXO1-WT	ID3	Control	TCF7	FOXO1-WT	ID3	Control	TCF7	FOXO1-WT	ID3
7	22.5	14.1	34.9	12.3	16.2	11.6	50.4	14	6.07	7.97	32	2.32
14	17.5	10.2	49.8	7.7	3.1	1.27	56.9	6.39	2.72	4.05	25.3	0.48
21	3.13	4.7	53.8	4.44	1.3	2.03	23.3	2.48	1.48	2.25	23.4	0.51
28	1.96	2.05	55.1	2.42	2.82	10.1	20.2	1.86	0.56	0.96	18.1	0.14
Fig. 3c
Control			FOXO1
40	38.2	38.8	67.4	63.3	59.4
40.9	42.8		71.2	70.3
39.9	51.6	46.2	60.1	56.5	58
21.4	30.5	29.7	73.3	73.1	72.4
20.9	20.6	19.1	75.3	78	75.7
14.4			55.9
24.2			36.8
35.9			69
44.9			55.3
41.3			51.8
33.6			63.9
7.18			37.9
Fig. 3g
Basal respiration			Max respiration			SRC			Mitochondrial respiration
Ctrl	FOXO1		Ctrl	FOXO1		Ctrl	FOXO1		Time (minutes)	Control					FOXO1
0.396348	0.518123		1.13358	1.16793		0.737233	0.649802		1.43702	0.319554	0.375228	0.350247	0.283392		0.363042	0.454918	0.404602	0.485056	0.474329
0.608003	0.903046		1.88821	3.32482		1.28021	2.42177		9.14422	0.290341	0.361928	0.341755	0.286249		0.363682	0.441093	0.398966	0.475994	0.460869
0.320068	0.428121		1.02885	1.89848		0.708779	1.47036		16.8694	0.295654	0.359843	0.344241	0.291633		0.369002	0.444814	0.413751	0.486055	0.461617
0.601539	0.622081		0.927588	2.39353		0.32605	1.77145		24.6249	0.297874	0.354433	0.346297	0.286054		0.394075	0.460318	0.418494	0.495877	0.458028
0.250868	0.388309		0.804587	1.26889		0.553719	0.880585		32.3992	0.056699	0.117636	0.141924	0.101507		0.129336	0.150399	0.129332	0.135055	0.09239
									40.1558	0.059467	0.119375	0.134337	0.104158		0.125254	0.153894	0.141909	0.150214	0.142559
									47.8206	0.063075	0.120251	0.133809	0.108093		0.131333	0.156657	0.143723	0.16101	0.169921
									55.4836	0.056635	0.12474	0.135649	0.111431		0.140529	0.164314	0.152313	0.172102	0.193642
									63.3	1.06349	1.17574	1.1418	0.837523		2.23564	2.05935	1.66508	2.74243	1.06117
									71.01	1.04622	1.16542	1.0943	0.809453		2.15224	2.00003	1.61429	2.64469	1.08117
									78.6704	1.01747	1.07326	1.01316	0.755643		2.01807	1.88402	1.54023	2.47011	1.05173
									86.3893	0.945461	0.990617	0.945377	0.717546		1.8458	1.76619	1.45428	2.31629	0.994225
									94.1924	0.009983	0.068512	0.13147	0.09186		0.041395	0.065473	0.077039	0.062654	0.158648
									101.946	0.021982	0.100056	0.142004	0.105223		0.082227	0.102592	0.112491	0.140296	0.198301
									109.656	0.024006	0.09888	0.146038	0.106124		0.083591	0.103199	0.123568	0.149253	0.201334
									117.369	0.023061	0.094374	0.141123	0.106125		0.078694	0.103061	0.115716	0.133141	0.190975

## Sheet: Fig. 5
Fig. 5a
Ctrl	TCF7	FOXO1	ID3
24.4	25.3	19.7	55.8
21.1	45	19.8	62.9
32.4	27.4	19.9	52.3
44.1	11.2	29.6	59.8
39	39	21.8	64.8
42.1	26.2	29	84.6
31.6
51
36.9
43.3
28.4
50.2
Fig. 5b
Blood (d12)
CD8+ CAR T cells					CD4+ CAR T cells
Ctrl	TCF7	FOXO1	ID3		Ctrl	TCF7	FOXO1	ID3
0.13	0.077	2.79	0.55		0.6	0.95	7.02	0.3
0.35	0.86	1.52	1.13		1.34	5.66	6.22	0.64
0.27	0.17	9.86	0.58		1.38	1.42	15.6	0.35
0.11	0.45	3.78	0.39		1.18	0.95	14.9	0.26
0.25	0.41	10.5	1.15		1.39	4.5	25.1	1.15
0.29	0.29	4.69	0.5		1.14	0.8	19.9	0.13
Fig. 5c
Spleen (d13)
CD8+ CAR T cells					CD4+ CAR T cells
Ctrl	TCF7	FOXO1	ID3		Ctrl	TCF7	FOXO1	ID3
1.38	3	8.65	0.6		4.55	29.1	17	0.41
4.29	6.67	8.78	1.42		12.5	21	21.1	2.38
0.55	0.22	14.7	0.34		9.38	3.24	23	0.53
0.42	1.34	13.6	0.51		5.07	5.24	29.7	1.42
0.46	6.29	14.3	0.75		4.35	31.8	33.2	1.88
0.99	0.45	15.2	0.3		5.93	2.05	37.8	0.098
5.89					2.3
0.7					5.24
0.77					2.6
0.35					2.58
1.37					6.07
0.75					5.33
Fig. 5d
	Untreated							Control CAR T							FOXO1 CAR T
0	10.64	9.72	7.68	7.25	9.92	4.4	7.2	10.5	8.4	13.26	8.06	7.02	7.83	7.54	8.4	19.38	8.58	6.76	9.8	8.88	8.68
4	17.55	20.16	12.04	11.88	16.8	7.28	14	11.48	11.9	17.16	6	13.6	12.24	11.88	4.84	26.52	4.18	6.75	7.83	5.06	8.1
7	27.04	29.12	13.44	20.21	21.6	7.44	15.99	13.16	15.99	18.62	8.12	17.48	22.96	18.33	11.2	29.92	4.18	5.06	13.6	7.8	12.21
11	39.69	39.44	22.42	26.95	33.63	10.08	20.64	22.44	24.48	27.36	4.83	28.91	32.13	24.99	8.64	31.5	5.67	7.83	18.2	6.72	9.18
13	44.73	44.8	29.9	31.92	37.05	13.76	28	26.79	27.44	24.75	5.28	23.4	32.94	32.24	10.56	28.06	3.08	6.24	15.36	4	5.04
14	57.75	51.35	31.28	35.99	40.32	17	27.5	22.23	25.96	25.3	4	24.36	33.48	31.9	11.56	29.04	5.04	5.06	15.91	5.75	8.1
16	66.4	51.8	33.84	38.43	44.89	17.34	29.07	20.91	24.44	21.5	2.25	28.06	33.04	29.5	9.52	23.65	0	2.25	17.64	2.25	5.04
17	67.2	56.95	33.12	40.2	45.54	22.05	36.6	23.76	26	23.97	0	23.85	30.78	28.91	10.2	24.08	0	2.25	8.64	2.25	5.04
18	68.04	63.75	40.28	49.7	59.25	31.96	40.92	27.5	27.44	27.5	0	25.48	35.96	31.8	8.99	25.2	0	0	10.2	2.25	3.99
Fig. 5e
CD8+ CAR T cells (%Live)
Control					FOXO1
0.63	0.67	0.99	3.2	0.82	5.87	3.44	3.75	3.5	3.35
CD4+ CAR T cells (%Live)
Control					FOXO1
0.5	0.35	0.86	0.45	0.72	1.59	0.41	0.61	1.41	1.98
Fig. 5g
Spleen (d12)													Tumor (d12)
		Control					FOXO1									Control					FOXO1
%CD45RA+CD62L+		2.93	1.27	1.37	1.95	1.7	26.2	15.2	16.8	16	12.6		%CD45RA+CD62L+			3.9	2.86	2.08	3.05	2.86	39.1	29.4	22.8	13	11.7
Fig. 5h
%TIM-3-PD-1-CD8+ CAR T cells
Control					FOXO1
32.5	30.5	19.8	13.4	24.8	47.9	65.7	37.9	44.8	26.6
Fig. 5i
Patient-derived
CD8+ CAR T cells
Ctrl	FOXO1
21	26.4
20.8	41.6
13.3	25.4
13.4	18
18.5	46.6
27.2	35.4
Fig. 5k
Basal Respiration			Max respiration			SRC			Mitochondrial respiration
Ctrl	FOXO1		Ctrl	FOXO1		Ctrl	FOXO1		Time (minutes)	Control			FOXO1
0.387692	0.511368		0.950943	2.09835		0.563251	1.58698		1.4378	0.403815	0.143398	0.469194	0.524083		0.276667	0.75502
0.138273	0.272974		0.351839	1.22556		0.213566	0.952588		9.16502	0.387692	0.138273	0.451781	0.511368		0.272974	0.720705
0.451781	0.720705		1.37153	2.20348		0.919751	1.48277		16.8764	0.394215	0.135683	0.452921	0.523117		0.27493	0.724116
									24.6301	0.394865	0.138403	0.458337	0.53298		0.277144	0.731851
									32.4453	0.117683	0.060298	0.139315	0.220043		0.124427	0.217512
									40.1142	0.117983	0.06183	0.137079	0.19657		0.122801	0.214051
									47.8167	0.118092	0.061916	0.138613	0.188749		0.116809	0.216958
									55.571	0.118824	0.06152	0.136902	0.186529		0.115114	0.214068
									63.3323	1.01747	0.372972	1.45327	2.33678		1.31643	2.56146
									71.1277	0.950943	0.351839	1.37153	2.09835		1.22556	2.20348
									78.7946	0.847321	0.335713	1.25821	1.91025		1.16064	1.9204
									86.5073	0.775476	0.326171	1.15569	1.74549		1.10684	1.70333
									94.3801	0.055517	0.036208	0.074769	0.11531		0.066268	0.109599
									102.067	0.072238	0.069949	0.098812	0.149688		0.0937	0.143291
									109.768	0.072295	0.009408	0.099745	0.155266		0.091246	0.144896
									117.539	0.065355	0.017959	0.088847	0.139612		0.087303	0.130168
Fig. 5l
Patient-derived CAR T cells (#1)												Patient-derived CAR T cells (#4)
Spleen						Tumor						Spleen							Tumor
CD8+			CD4+			CD8+			CD4+			CD8+				CD4+			CD8+			CD4+
Ctrl	FOXO1		Ctrl	FOXO1		Ctrl	FOXO1		Ctrl	FOXO1		Ctrl	FOXO1			Ctrl	FOXO1		Ctrl	FOXO1		Ctrl	FOXO1
0.25	1.76		0.78	9.22		3.28	19		3.22	18.1		0.021	0.31			0.053	0.49		0.16	0.57		0.016	0.11
1.48	0.56		7.73	6.86		2.43	20.5		0.5	31.9		0.00289	0.00839			0.0099	0.0074		0.077	11		0.016	0.55
1.85	3.95		1.3	3.35		22	22.3		15.9	50.4		0.014	0.14			0.015	1.59		0.034	8.48		0.34	1.99
0.02	0.74		7.5	12.2		2.89	18.3		10.8	20.5		0.00153	4.77			0.00614	0.66		0.15	0.35		1.79	0.088
0.059	13.4		1.49	11.7		6.21	4.41		20.3	24.9		0.011	0.06			0.00433	0.24		0.85	4.4		0.012	0.41
0.33	0.7		1.6	6.33		8.55	6.04		8.97	6.57		0.012	2.25			0.084	0.58		0.69	1.55		1.19	0.42
0.15	9.02		0.3	20.5		7.57	25.6		8.03	39.9		0.0017	2.32			0.054	3.44		0.067	16.4		0.54	9.52
0.094	9.04		0.67	10.4								0.18	0.89			0.12	2.59		0.18	5.85		0.078	2.83
1.48	5.53		2.41	13.8								0.00396	7.25			0.022	8.36		0.55	24.3		0	46.8
0.19	6.87		1.22	16								0.00538	2.67			0.24	11.4		0	4.21		0	15.8
	1.36			6.78								0.01	0.13			0.00694	1.25		0.033			0.26
												0.00519	1.08			0.025	6.2
												0.00495	6.48			0.028	20.9
												0.00371	0.18			0.024	3.95
												0.00679	2			0.064	6.21
Fig. 5m
Patient-derived CAR T cells (#1)
Spleen						Tumor
CD8+			CD4+			CD8+			CD4+
Ctrl	FOXO1		Ctrl	FOXO1		Ctrl	FOXO1		Ctrl	FOXO1
3.19	24.2		0.78	9.22		0.36	11.8		0.55	8.64
2.77	21.3		7.73	6.86		0.34	3.29		3.31	2.55
0.91	11.2		1.3	3.35		0.17	8.19		0.14	2.4
2.1	31.8		7.89	12.2		1.24	3.35		0.12	0.79
2.63	24.1		7.5	11.7		1.27	8.93		0.056	1.7
4.96	20.8		1.49	6.33		0.4	1.27		0.21	0
1.01	22.3		2.15	11.9		0	2.99		0.19	2.31
1.75	16.3		0.86	10.3
1.23	21		0.057	9.45
1.38	7.76		1.04	2.44
5.34	27.5		5.91	6.57

## Sheet: Extended data Fig. 1
Extended Data Fig. 1b
Tumor CD8+ CAR T cells/g
IL-2 + IL-7							IL-7 + IL-15
0.213986	0.16126	0.216842	0.0560241	0.305658	0.150245	0.238278	1.81066	2.23115	3.81317	0.89582	5.22864	0.860606
Spleen CD8+ CAR T cells
IL-2 + IL-7							IL-7 + IL-15
3.3119	5.7045	1.1843	0.2051	0.2499	0.0899	1.5259	4.0022	4.7595	4.2968	4.5229	2.9528	3.6313	5.6679
Extended Data Fig. 1k	%TCF1+CD62L+ CD8+ CAR T cells
Mock			Foxo1 KO
87.8	90	89.9	19.3	19.8	19
Extended Data Fig.1l	%TCF1+Tim-3- CD8+ CAR T cells
	Mock			Foxo1 KO
NT	97.5	97.7	97.3	86.3	84.6	84.8
E0771-Her2	76.4	76.6	76.3	43.1	46	41.9

## Sheet: Extended data Fig. 2
Extended Data Fig. 2 b
tcf7							Foxo1-ADA							id3
Ctrl			Tcf7				Ctrl			Foxo1-ADA				Ctrl			Id3
0.980669	1.04359	0.975738	10.7144	11.3396	9.09696		1.11608	1.12068	0.763239	1.74422	2.6678	2.01704		0.996629	0.996031	1.00734	255.434	232.602	262.195
Extended Data Fig. 2 c
TCF7							FOXO1-WT							ID3
CTRL			TCF7				Ctrl			FOXO1-WT				Ctrl			ID3
0.85551	1.08577	1.05872	8.10447	8.27854	7.76505		1.01963	1.03804	0.942335	6.18014	5.10709	5.58194		0.954308	1.06522	0.980475	45.1455	52.0132	47.4458

## Sheet: Extended Data Fig. 3
Extended Data Fig. 3b
Re-stim IFNg	Control			Tcf7			Foxo1-ADA			Id3			c-Jun
Stim 1	0.23085	0.20177	0.20017	1.05356	1.24112	1.23627	0.87604	0.92871	0.86516	0.46569	0.42125	0.44207	0.48704	0.48476	0.47204
Stim 2	1.28637	1.08851	0.91432	3.65935	4.07535	4.14311	3.12995	3.03002	3.203	1.92222	1.46371	1.39316	2.26332	2.00851	1.85796
Stim 3	0.18956	0.15705	0.14547	0.51139	0.96138	0.89873	0.49463	0.7053	0.59007	0.3131	0.26686	0.24302	0.2432	0.31978	0.23979
Re-stim TNF	Control			Tcf7			Foxo1-ADA			Id3			c-Jun
Stim 1	19.45	18.69	18.06	72.92	96.62	91.33	49.86	55.42	55.95	28.17	29.73	27.26	25.84	26.36	22.24
Stim 2	11.9	11.06	8.47	64.3	68.41	74.91	42.32	43.38	46.42	22.12	20.71	20.46	18.06	17.93	15.32
Stim 3	4.69	4.16	2.94	20.46	48.67	42.72	14.45	16.93	15.32	9.29	8.24	7.33	4.06	5.77	3.85
Extended Data Fig. 3c
IFNg	Ctrl	Tcf7		Ctrl	Foxo1-ADA		Ctrl	Id3
1	0.50503	4.25428		0.50503	4.6427		0.505027	3.62224
2	1.0964	3.95927		1.0964	3.121		1.0964	1.59303
3	13.3372	14.8858		13.3372	22.0894		3.66609	8.48456
4				3.66609	8.53208
TNF	Ctrl	Tcf7		Ctrl	Foxo1-ADA		Ctrl	Id3
1	0.1	3.3		1.4	3.1		1.4	3
2	1	6.9		1	4.4		1	2.1
3	13	14.5		13	26.7		3.8	17.7
4				3.8	13.7
Extended Data Fig. 3e
%Granzyme B+ CD8+ CAR T cells
Control			Tcf7			Foxo1-ADA			Id3			c-Jun
19.1	14.7	17.9	33.3	35	39	68.6	70.5	70.5	12.4	10.9	10.9	37.5	31.5	37.3
Extended Data Fig. 3f
CD8+ CAR T cell counts
Control			Tcf7			Foxo1-ADA			Id3			c-Jun
0.8651	1.0021	0.7804	1.523	1.4821	1.2228	2.0445	1.9483	1.9316	2.7904	2.6956	2.6108	1.9681	2.3545	2.2693
CD62L+Ly108+CD8+ CAR T cells
Control			Tcf7			Foxo1-ADA			Id3			c-Jun
1.43059	1.78446	1.33061	2.91888	2.68509	2.18631	3.88098	3.02148	3.44016	6.11717	6.72692	6.13167	3.17838	3.82481	3.77909

## Sheet: Extended data Fig. 4
Extended Data Fig. 4a
		MC38-HER2 survival
		Untreated	Control	Tcf7	Foxo1-ADA	Id3
	14	1
	14	1
	19	1
	21	1
	12	1
	19	1
	14	1
	16	1
	12	1
	18	1
	12	1
	16	1
	14	1
	22	1
	16	1
	23	1
	9	1
	9	1
	12	1
	9	1
	19	1
	14	1
	12	1
	21		1
	14		1
	19		1
	21		1
	16		1
	12		1
	12		1
	12		1
	16		1
	12		1
	12		1
	16		1
	19		1
	14		1
	12		1
	19			1
	16			1
	20			1
	14			1
	16			1
	12			1
	16			1
	22			1
	12			1
	22			1
	28			1
	12			1
	14			1
	22			1
	12				1
	26				1
	30				1
	19				1
	22				1
	16				1
	30				1
	50				0
	14				1
	14				1
	14				1
	16				1
	22				1
	22				1
	12				1
	14				1
	50				0
	50				0
	19					1
	23					1
	14					1
	19					1
	35					1
	23					1
	12					1
	16					1
	30					1
	12					1
	12					1
	22					1
	16					1
	18					1
Extended Data. Fig. 4b
		MC38-HER2 (tumor area mm2)
	Untreated								Control									Tcf7							Foxo1-ADA										Id3
	Days								Days								Days								Days									Days
	0	12.8832	13.5884	5.456	13.356	33.3072	17.1288		0	10.0044	10.56	16.089	10.2364	22.466			0	12.705	7.9927	7.3152	15.8928	12.2451	16.065		0	26.102	11.993	8.0549	11.1134	16.125	9.1025			0	13.0062	19.422	6.8644	12.7464	10.5228	8.262
	2	20.8896	29.5656	15.5979	22.5816	51.958	22.306		2	22.6177	21.479	18.8266	13.7826	21.9837			2	14.8944	22.1229	10.943	20.8304	13.4463	28.2975		2	34.1636	20.2825	6.75	11.826	18.9036	11.359			2	13.2271	21.0366	11.9865	19.3768	9.291	9.454
	5	30.5116	28.2816	16.356	20.709	63.4608	17.2983		5	16.1195	30.132	18.7537	8.8486	26.4836			5	15.0842	21.4514	15.162	37.7579	18.785	36.1665		5	51.6284	8.6625	5.4093	16.716	17.7372	14.7312			5	15.3784	15.6894	15.663	19.278	5.8045	16.03
	7	46.4	48.033	28.7168	31.0752	87.5481	29.8034		7	22.8516	45.4112	28.9391	15.8692	41.6259			7	18.4125	31.4699	12.4261	54.708	22.834	40.4004		7	56.9328	7.3432	3.8415	19.451	19.3887	8.5918			7	17.4724	19.796	16.275	18.5895	4.646	14.7798
	12	89.9886	92.3448	46.5003	32.118	155.329	44.7216		9	29.0474	58.1876	38.7651	19.0854	51.328			9	28.2816	41.2248	15.3224	63.4569	36.1779	54.462		9	86.496	12.4974	4.7912	25.5824	20.844	11.9925			9	27.8423	28.9695	16.6348	27.9744	2.025	17.095
	14	106.384	113.924	52.332	42.366		53.8445		12	44.7616	96.9088	52.325	27.4576	80.0349			12	44.6336	60.4969	28.865	93.7056	35.9271	105.88		12	155.955	19.008	9.0072	44.6814	32.5897	25.002			12	38.5445	31.569	39.1104	44.4288	2.4912	14.2129
	16			71.016	59.248		71.2312		14	52.7154	111.926	63.2709	30.952	90.0473			14	50.0136	85.9196	32.9718	110.347	56.068			14		19.4028	12.3057	46.99	45.6496	30.1484			14	47.7285	44.9113	54.448	51.6817	3.6084	28.3908
	19			112.271	75.3864		105.438		16	64.558		86.6355	48.4614				16	70.4704	115.068	60.4296		105.228			16		32.7488	16.7477	60.279	65.9641	40.2906			16	61.18	54.4918		75.31	3.8934	34.7231
	21				104.357				19	80.795		121.8	84.2304				19	100.066		98.1693					19		47.7417	17.9945	102.713	90.4816				19	114.165	79.099		113.065	6.9158	50.6616
	0	12.478	12.4218	9.6664	19.5418	16.095	16.368	9.0872	21	107.42			115.962				0	8.2754	15.5372	11.6883	10.8875	17.6606	16.6452	12.96	21		60.45	31.5403		99.6086				21		93.0135			10.7508	72.884
	2	14.1662	21.2715	20.176	27.8928	23.4475	21.4802	9.1168	0	12.7534	15.9137	19.3519	12.2211	16.3878	8.3576	10.082	2	11.3834	21.294	13.3743	6.975	34.7456	17.719	14.4156	23		71.968	37.4613						23		127.379			14.1151	103.889
	5	24.96	24.076	49.028	45.1214	48.7971	29.799	21.4812	2	27.7865	26.918	32.017	13.9812	20.0583	19.291	16.4802	5	17.5559	37.14	11.5087	7.14	46.3356	37.908	11.544	26		95.808	68.019						26					24.7296
	7	40.3678	28.0937	57.9073	42.7638	59.5664	46.1013	43.8368	5	23.1985	45.0519	48.3	23.0391	38.3748	28.5789	23.754	7	15.6883	46.332	11.3328	6.575	65.8	37.008	16.425	28		113.633	88.078						28					36.2964
	9	54.2728	33.7716	85.1598	42.1652	77.6792		56.4543	7	30.523	50.553	67.9182	23.562	54.9032	49.192	40.2624	9	21.165	75.2988	20.1334	12.1401	85.3842	52.6812	25.482	30			108.339						30					41.788
	12	93.7314	73.6437	133.518	66.2496	109.49	79.1259	89.1089	9	47.8536	81.9264	97.405	35.52	79.4278	63.7974	53.5224	12	25.8792	117.426	32.0845	17.5872	141.542	77.4576	37.5418	0	6.0016	14.7325	15.3665	16.744	11.3832	17.632	8.2296	10.9561	33					57.4584
	14	127.68	94.844		74.2254			102.965	12	127.56	107.311	137.22	47.5659	132.735	119.322	74.5875	14	36.9223		36.4102	23.55		100.078	50.1984	2	6.8306	20.176	19.62	20.8012	14.4005	21.1233	10.1752	14.4231	0	14.7456	11.3094	8.228	15.0495	17.5086	11.1672	7.0752	17.4148
	16		113.75		84.6208		118.693		14				73.0664			98.9	16	47.4721		59.2171	29.6391			68.7021	5	4.7092	12.1604	8.804	19.9368	27.5307	19.09	17.4528	20.9032	2	24.7506	17.472	12.1047	11.2914	19.5195	14.755	6.426	21.76
									16				111.333			114.005	18	74.8896		78.6688	40.3144			92.5413	7	5.418	14.5866	2.6565	32.0616	47.1744	32.505	23.664	24.4927	5	30.36	24.8482	5.548	21.924	40.3878	10.521	10.9548	23.0318
									0	14.6856	12.3968	15.8194					22	125.091		113.4	55.7048			128.397	9	8.5408	20.3056	2.0655	47.4639	60.0732	40.5475	38.64	37.0656	7	47.5956	41.741	3.9004	34.6896	68.7764	15.888	16.3614	28.2063
									2	26.6208	16.744	22.1752					24				59.6726				12	18.3744	32.389	0	73.4048	95.5978	61.6938	46.9982	52.2655	9	69.2368	73.556	5.35	60.0096	119.926	23.7834	26.052	33.8
									5	23.1012	28.4658	42.816					28				119.695				14	20.0688	44.8	0	101.758	138.031	75.5379	75.1023	69.3034	12	101.052	89.0274	9.0771	105.332	154.608	42.84	38.43	44.9232
									7	24.495	38.9256	54.8034													16	26.6992	67.1652	0			112.257	74.97	86.5566	14		82.7118	12.5685			56.7852	60.528	59.9184
									9	39.24	47.7411	84.6618													18	27.7386	84.0672	0				94.9167	111.893	16		106.506	19.5924			61.0924	104.926	78.948
									12	51.522	76.1229	140.552													22	50.5852	136.341	0				124.245	111.893	18			21.318			79.4915		111.924
									14	84.2592	106.867														24	81.89		0						22			41.1858			106.506
									16	84.2592															28	81.89		0						24			44.536
									19	116.717															30	107.847		0						28			89.9915
									22																0	15.768	11.934	11.934						30			129.033
																									2	16.5669	8.4677	5.6862
																									5	25.1262	2.9535	3.996
																									7	32.5625	0	0
																									9	58.7516	0	0
																									12	86.193	0	0
																									14	110.242	0	0
																									50		0	0
Extended Data. Fig. 4c
	E0771-HER2 (tumor area mm2)
Untreated							Control							Tcf7							Foxo1-ADA							Id3
Days							Days							Days							Days							Days
0	35.156	22.3608	21.5127	17.8752	17.542		0	34.0692	23.2464	21.36	18.0677	17.0156	15.225	0	34.0692	23.2464	21.36	18.0677	17.0156	15.225	0	34.0692	23.2464	21.36	18.0677	17.0156	15.225	0	22.9925	18.3742	23.4741	18.8552	9.889	13.505
3	78.9705	24.882	30.9024	27.007	29.8995		3	36.729	17.8048	45.7104	29.472	25.52	18.8352	3	29.0955	24.8385	20.4402	18.7668	16.093	19.6803	3	27.2315	25.2092	19.623	19.0092	15.9094	12.0428	2	28.0085	20.2764	29.1501	18.16	10.6673	12.57
6	74.2756	36.9628	49.911	41.331	32.7754		6	36.4056	22.7046	54.21	37.2296	35.6916	21.338	6	23.8032	14.0826	20.4352	47.121	34.8128	28.3824	6	31.806	35.1649	23.36	25.668	11.7585	34.2432	5	33.2508	22.2351	23.2613	16.4835	7.8118	8.7612
8	86.904	56.0352	60.5316	47.3488	64.1927		8	38.2284	35.1722	61.9648	46.3277	37.5585	24.157	8	25.0096	17.697	16.6036	50.5175	37.9512	37.824	8	35.5264	36.4122	24.7908	21.7455	6.0372	48.672	7	31.8659	16.6056	29.4786	9.6571	7.4525	5.9996
10	89.769	73.4952	71.9532	48.3516	76.7		10	31.04	36.9852	65.6898	58.0866	40.3098	27.35	10	24.076	17.94	17.64	45.3995	28.835	33.7212	10	27.959	34.6296	21.755	24.4377	10.1085	42.233	9	27.918	12.9731	16.2336	9.0856	5.5484	5.7456
13	120.578	110.666	113.849	74.205	114.62		13	54.8022	64.897	89.8404	69.4772	52.9304	43.2435	13	26.0253	18.2505	10.7184	53.1601	30.9448	35.2196	13	28.0908	33.2804	21.6825	28.8704	7.8812	28.287	12	55.375	12.5426	33.8178	13.41	6.6405	14.144
15				98.1095	135.07		15	65.9586	81.8144	111.989	89.2304	66.6106	59.2858	15	34.0868	29.704	20.4848	102.085	45.27	62.5664	15	37.4946	40.2696	44.7525	50.64	9.2058	52.8344	14	56.9596	16.7316	42.7248	20.5884	7.7741	17.7708
17				129.69			17	88.9372	85.1193		123.683	93.562	78.078	17	53.5848	38.3559	37.386	105.127	70.3472	65.4157	17	48.2247	44.688	58.0038	58.2672	13.44	69.692	16	89.4824	22.904	57.456	26.1441	9.5608	16.7909
0	35.6184	21.505	15.288	21.321	14.88	10.3012	20	100.455	93.483			110.873	100.651	20	60.62	62.8764	56.644		131.271	96.7062	20	66.7849	71.0311	80.0904	93.9796	30.528	92.8136	19	96.164	34.2953	91.9624	48.411	13.6372	34.1475
2	39.0978	23.7069	29.5311	27.0216	52.0344	15.9249	22		122.656					22	107.101	79.3015	77.3232			123.181	22	88.7027	97.644	140.708		52.6008	116.319	21	137.871	55.6416	117.547	61.0512	17.4985	44.3718
5	59.2059	25.2224	39.9625	33.796	52.0344	21.6361	0	15.4462	34.9968	21.608	14.5494	4		24	123.699	92.1593	134.231				24	118.244	112.762			75.43		23		60.8979		66.9544	37.0678	85.8346
7	84.69	45.7688	65.403	49.4955	77.1847	32.0327	2	24.6402	35.6824	36.8082	19.747	18.1076		26		120.338					26					75.428		26		94.4		110.807	55.5962	66.2235
9	114.312	52.2625	70.9735	56.592	94.9395	33.3645	5	20.6824	52.3928	40.0653	20.492	22.0059		0	17.7072	14.0609	22.8195	19.4322	4	23.968	29					102.414		28		92.7651			84.6351	79.2275
12	184.971	102.546	107.329	88.173	143.278	69.4955	7	22.0604	67.4576	41.5593	27.5942	22.5141		2	16.3624	15.4275	21.804	16.6762	12.4656	14.45	0	32.7367	20.7018	16.0125	22.066	4	14.4666	30		151.584			105.762	113.636
14		140.519	133.517	102.306	159.691	90.718	9	24.0555	86.1432	46.176	27.7728	23.352		5	18.585	14.3225	25.92	20.6769	11.078	10.004	2	46.4	28.2664	11.3526	29.2005	14.5302	14.8296	0	22.484	20.8282	17.1158	29.988	25.296	14.0299
16				132.99		116.035	12	44.6145	117.368	64.3578	48.773	36.4766		7	16.92	4	25.8258	13.8666	15.3153	9.7088	5	44.0914	34.4435	8.4677	38.6243	13.9082	13.6686	3	21.6	19.36	15.2	36.48	21.62	5.76
							14	47.64		72.4148	64.676	35.1		9	13.86	6.776	21.0312	10.676	13.3556	13.3556	7	38.6567	28.728	7.7517	39.491	10.8416	9.045	7	15.3	28.67	23.4	36.72	33	4
							16	55.1853		95.4134	82.1751	40.432		12	16.3897	21.3192	29.9264	4	17.716	12.936	9	23.994	24.1247	0	36.3888	13.653	6.8096	9	13.86	35.36	24.64	46.36	40.5	4.6
							19	68.3275		121.834	102.106	64.8875		14	23.7996	37.5	35.5505	10.4912	18.2952	23.575	12	49.1832	35.2304	0	51.8556	21.1344	16.9575	11	28.05	48.51	23.76	55.68	52.26	25.6
							21	91.956				72.1157		16	32.6205	24.5367	43.9796	10.447	20.352	44.6892	14	62.0273	47.9655	0	63.6272	27.9864	20.8115	14	30.6	31.39	42	32.34	87	47.88
							23					105.91		19	46.116	37.2345	80.7765	9.5788	31.5219	68.9011	16	87.6928	67.416	11.715	72.6214	37.449	23.184	16	42	93.73	68.4	72.08	111.36	43.43
														21	62.54	56.34	95.0904	18.3064	36.3768	92.5281	19	107.923	86.2443	13.482	104.205	61.2612	33.9855	18	62.56	142.38	82.39	123.2		129.32
														23	66.9072	69.5956		26.6657	42.908		21	126.543	104.356	26.986	130.486	79.413	62.1767	21	103.32		124.44
														26	94.7036	102.375		47.6804	42.908		23			54.8792		123.786	89.789
														28	113.956			66.3225	66.3104		26			54.8792			76.5625
														30				77.3175	103.47		28			53.9882			88.9889
														33				119.901			30			78.4035			96.3366
																					33			104.63			155.109
Extended Data Fig. 4d
Days	Untreated					Control						FOXO1-ADA						C-Jun
0	43	20.7	27.2	27.2	20.6	31.5	30.9	20.5	42.8	27	20.8	30.4	31.6	26.8	20.4	42.7	23.1	23.9	29.9	27.9	25.4	32.8	19.6
3	45.4	56.3	43.5	41.1	23.4	31.4	45.5	22.7	50.1	42	21	35.3	25.3	22.2	20.6	41.2	30.4	27.7	34	24.6	35.8	38.3	20.2
6	61.6	49.6	53.9	32.9	61.7	48.7	47.3	28	55.6	50.6	26.3	35.3	28.3	24.7	23.9	34.9	35.3	30.4	31	27.3	28.9	40.8	32.3
8	77	58	74.2	78.3	42.6	58.7	58.7	34.2	59.2	55.5	25.3	38.9	28.1	27.4	25.4	28.5	40.9	35	38.8	24.1	34.5	40.5	34.3
10	97.1	60.6	93	83.7	51.5	73.9	69.3	46.2	69.5	66.1	35.8	38.7	32.2	32.7	30	23.9	51.1	50.1	44	28.7	37	60.6	41.6
13	120.2	75.5	109.8	123.1	60.2	91	84.9	57.6	110	99.3	44.4	57.7	42.3	43.1	52.5	32.7	74.6	77.1	69.3	38.2	63.3	79.4	52.2
Extended Data Fig. 4e
Days	Untreated						Control						FOXO1 WT						FOXO1 ADA
0	30.033	23.3171	22.9671	18.204	17.745	13.064	26.8768	25.6128	21.1292	19.5696	16.383	14.7627	26.3172	25.724	21.0858	19.5696	15.7014	14.9876	26.2031	25.9072	19.584	19.573	15.4056	15.366
2	33.3408	34	31.9143	46.0306	24.3194	26.2593	36.7983	34.24	25.1715	38.293	25.8742	30.6888	26.9328	38.3675	15.9468	32.526	21.9402	23.6725	31.3788	32.96	20.203	20.3496	11.356	11.2602
6	52.662	52.481	57.1815	72.495	47.244	39.1094	36.2946	40.9822	35.244	38.1312	33.2886	26.55	33.0956	52.598	20.1294	24.1854	21.6618	23.2826	36.158	23.5626	20.6625	19.1664	8.8128	8.086
8	45.2565	54.128	67.3836	73.8192	51.4995	59.6953	30.619	42.717	37.2096	54.1372	38.092	39.579	44.6356	60.6825	34.9098	20.1703	24.5058	35.1379	38.2836	35.098	20.4724	29.9096	10.902	15.36
10	51.59	55.209	74.8	85.2324	85.0745	79.296	27.2936	49.3506	57.114	77.5831	49.0413	51.2169	57.36	64.9472	55.188	24.6791	36.5064	48.2002	52.722	43.0032	29.2545	41.0806	14.268	19.09
Extended Data Fig. 4f
ALT				AST				ALBUMIN				BILIRUBIN				GGT
Non-Treated	Control	Foxo1-ADA		Non-Treated	Control	Foxo1-ADA		Non-Treated	Control	Foxo1-ADA		Non-Treated	Control	Foxo1-ADA		Non-Treated	Control	Foxo1-ADA
15	11	13		129	27	35		6	7	6		4	4	4		4	4	4
11	14	12		96	30	37		7	7	6		4	4	4		4	4	4
13	11	14		72	28	30		7	6	7		4	4	4		4	4	4
12	11	15		42	29	29		7	6	9		4	4	4		4	4	4
11	11	12		28	27	40		6	7	6		4	4	4		4	4	4
14	12	12		37	35	30		7	7	7		4	4	4		4	4	4
Extended Data Fig. 4g
UREA				CREATININE
Non-Treated	Control	Foxo1-ADA		Non-Treated	Control	Foxo1-ADA
4.4	4.1	4.1		18	18	18
3.5	4.1	4.1		18	18	18
6.5	4.1	4.2		18	18	18
4.1	4.2	4.1		18	18	18
4.5	4.6	3.8		18	18	18
4.6	4.5	4.2		18	18	18
Extended Data Fig. 4h
G-CSF				GM-CSF				IL6				MCP-1				IFN-Gamma				IL-1Beta				TNF
NT	Control	Foxo1		NT	Control	Foxo1		NT	Control	Foxo1		NT	Control	Foxo1		NT	Control	Foxo1		NT	Control	Foxo1		NT	Control	Foxo1
26.35	17.49	9.78		0	0	0		0.74	0	0		60.84	38.26	28.67		0	0	0		0	0	0		4.23	2.68	2.06
6.99	19.12	16.76		1.09	0	0		0.29	0	0		38.26	28.67	27.65		0	0	0		0.01	0	0		1.81	3.06	1.93
44.98	15.6	30.13		0	0	0		1.78	0	0.06		66.23	55.3	40.07		0	0	0		0	0	0		4.23	0.98	4.9
34.17	13.76	6.15		0	0	0		0.95	0	0		90.64	33.6	5.81		0	0	0		0	0	0		3.06	0.98	3.97
19.58	40.8	14.37		0.27	0	0		1.04	0.37	10.97		68.49	33.6	27.65		0	0	0		0	0	0		4.63	2.06	3.71
32.29	95.05	2.88		0	0	0		0.21	0.45	0.61		46.19	41.85	25.55		0	0	0		0	0	0		1.21	2.68	1.21

## Sheet: Extended data Fig. 5
Extended Data Fig. 5a
Control										Tcf7										Foxo1- ADA										Id3
11.5	19.8	15.1	17.9	9.98	20	14.2	17.2	7.78	3.87	27.8	31.9	25	26.4	4.12	12.4	10.8	22.8	32.1	20.5	11.8	7.32	10.3	15.7	26.3	36.1	35.8	24.5	7.98	19.8	27.1	47.2	33.9	24.8	21.3	32.7	18.7	20.9	20.5	26.6
Extended Data Fig. 5b
Control										Tcf7										Foxo1- ADA										Id3
22.8	43.9	26.8	22.3	11	8.23	18.4	17.2	9.88	6.12	39.6	43.8	55.1	41.1	7.61	10.8	10.1	32.4	46.4	39.8	30	7.03	18.7	32.2	34.3	38.8	49.7	37.4	13	34.5	31.1	70.6	39.5	42.6	41.8	61.5	19.9	44.3	40.7	19
Extended Data Fig. 5d
Days post treatment	Untreated						Control + 2A3					Control + αPD1					Foxo1-ADA					Foxo1-ADA + αPD-1
0	35.6184	21.505	15.288	21.321	14.88	10.3012	15.4462	34.9968	21.608	14.5494	4	15.799	20.76	33.9714	21.6942	14.514	32.7367	20.7018	22.066	4	14.4666	22.1312	20.6018	4	17.6022	14.2102
2	39.0978	23.7069	29.5311	27.0216	52.0344	15.9249	24.6402	35.6824	36.8082	19.747	18.1076	24.9716	24.1635	35.3883	21.5201	23.1155	46.4	28.2664	29.2005	14.5302	14.8296	25.1043	23.73	8.9216	13.055	15.3555
5	59.2059	25.2224	39.9625	33.796	52.0344	21.6361	20.6824	52.3928	40.0653	20.492	22.0059	44.1954	24.2104	46.098	23.1572	21.216	44.0914	34.4435	38.6243	13.9082	13.6686	26.1057	28.6512	8.215	10.3986	12.2688
7	84.69	45.7688	65.403	49.4955	77.1847	32.0327	22.0604	67.4576	41.5593	27.5942	22.5141	36.4905	19.4224	39.128	19.266	19.0694	38.6567	28.728	39.491	10.8416	9.045	18.424	25.9128	5.7575	6.6216	6.3656
9	114.312	52.2625	70.9735	56.592	94.9395	33.3645	24.0555	86.1432	46.176	27.7728	23.352	40.5356	14.3756	36.608	5.6	20.8296	23.994	24.1247	36.3888	13.653	6.8096	9.12	12.2491	4.1109	9.072	6.3726
12	184.971	102.546	107.329	88.173	143.278	69.4955	44.6145	117.368	64.3578	48.773	36.4766	60.329	19.2	48.6266	0	33.0363	49.1832	35.2304	51.8556	21.1344	16.9575	14.467	14.5699	8.6136	9.2125	7.975
Extended Data Fig. 5e
	Control												Tcf7												FOXO1-ADA												ID3
CD8	95.2	94.3	86.9	90.9	89.6	89.2	96.8	95.6	96.1	94	98.2	94.6	85.5	86.5	76.7	89.4	86.2	89.6	91.4	93					81.8	87.1	95.5	89.8	88.7	79.1	97.5	97.7	96.9	92.4	92.6		74	77.5	75.7	85.9	72.9	91.2	95.5	87.8	89.6	92.5	84.2	89.9
CD4	0.67	0.86	0.78	5.97	8.25	8.04	0.23	3	2.32	4.43	0.48	3.8	1.45	4.45	0.26	2.88	8.31	6.44	6.11	1.16					0.18	10.8	0.22	0.53	8.95	1.27	0.37	0.82	0.67	5.52	0.32		8.92	1.48	9.45	1.81	20.8	1.71	0.95	9.36	1.38	2.57	6.42	0.43

## Sheet: Extended data Fig. 7
Extended Data Fig. 7c
Days posttransduction (d)	Ctrl	FOXO1-ADA		Days posttransduction (d)	Ctrl	FOXO1-ADA
5	27.4	69		5	36.3	19.8
7	28.1	89		7	42	4.35
14	10.2	78.2		14	39.3	3.79
21	1.44	52.4		21	37.3	3.36
Extended Data Fig. 7d
	Ctrl			FOXO1-ADA
NT	4.47	5.21		1.88	1.82
OVCAR-3	23.3	28.4	22.1	59.7	61.3	63.1
Extended Data Fig. 7e
Control			FOXO1-ADA			FOXO1 WT
30.8	30.6	33.5	1.61	2.76	3.27	27.9	28.6	25
Extended Data Fig. 7g
	control	control	control	FOXO1-wt	FOXO1-wt	FOXO1-wt	FOXO1-ADA	FOXO1-ADA	FOXO1-ADA
EF1a	3.77	5.71	3.42	41.3	29	29.2	49.3	57.6	56.2
PGK	11.1	6.76	4.83	37.9	21.4	15.8	60.8	43.7	42.4
CMV	17.4	5.21	3.34	23.6	10.4	6.65	34	16.5	12.7
Extended Data Fig. 7h
EF1a IFNg								EF1a TNF								CMV IFNg								CMV TNF
	control			F1-ADA					control			F1-ADA					control			F1-ADA					control			F1-ADA
NS	536.02	628.98	608.54	1.8	0.93	0.93		NS	306.28	74.98	326.39	0	0	0		NS	119.93	100.27	148.05	4.92	4.25	3.54		NS	59.55	42.83	27.32	0	0	0
OVCAR	6601.1	6260.41	6855.52	809.62	877.67	779.87		OVCAR	5203.47	2268.91	4039.27	268.05	281	588.47		OVCAR	4988.61	4882.11	5055.63	588.37	533.05	613.57		OVCAR	4827.56	5780.02	6319.41	45.67	294.61	88.88
MCF7	5657.64	5727.76	5615.36	840.1	858	867.12		MCF7	10266.8	5675.72	6338.69	653.38	794.6	930.27		MCF7	4489.74	3566.42	4230.6	481.94	499.61	685.27		MCF7	7271.14	7862.24	7535.5	1435.63	911.31	1497.08

[truncated: 3 more sheets: Extended data Fig. 8, Extended data Fig. 9, Extended Data Fig. 13]
